# Supplementary material for: Antioxidants and Bioactive Compounds in Licorice Root Extract Potentially Contribute to Improving Growth, Bulb Quality and Yield of Onion (Allium cepa)
Source: Molecules. 2021 Apr 30;26(9):2633. doi: 10.3390/molecules26092633 (PMC8124151; doi:10.3390/molecules26092633)
Supplement: Supplementary file 1 [file molecules-26-02633-s001.zip]

Archive with 1 entries (1 files):
- molecules-1176635-supplementary.pdf
